# Supplementary material for: Association of Dietary Fiber, Composite Dietary Antioxidant Index and Risk of Death in Tumor Survivors: National Health and Nutrition Examination Survey 2001–2018
Source: Nutrients. 2023 Jun 29;15(13):2968. doi: 10.3390/nu15132968 (PMC10346686; doi:10.3390/nu15132968)
Supplement: Supplementary file 1 [file nutrients-15-02968-s001.zip]

Archive with 1 entries (1 files):
- nutrients-2394600-supplementary.pdf
